# Supplementary material for: Characterization of Mixed-Species Biofilms Formed by Four Gut Microbiota
Source: Microorganisms. 2022 Nov 25;10(12):2332. doi: 10.3390/microorganisms10122332 (PMC9781930; doi:10.3390/microorganisms10122332)
Supplement: Supplementary file 1 [file microorganisms-10-02332-s001.zip]

Archive with 1 entries (1 files):
- microorganisms-2016491-supplementary.pdf
